# Supplementary material for: “So at least now I know how to deal with things myself, what I can do if it gets really bad again”—experiences with a long-term cross-sectoral advocacy care and case management for severe multiple sclerosis: a qualitative study
Source: BMC Health Serv Res. 2024 Apr 10;24:453. doi: 10.1186/s12913-024-10851-1 (PMC11007872; doi:10.1186/s12913-024-10851-1)
Supplement: Supplementary file 1 — Supplementary Material 1. [file 12913_2024_10851_MOESM1_ESM.zip]

Archive with 3 entries (3 files):
- Interview guide_caregiver.pdf
- Interview guide_HCS.pdf
- Interview guide_patients.pdf
